# Supplementary material for: Vascular Remodeling of Clinically Used Patches and Decellularized Pericardial Matrices Recellularized with Autologous or Allogeneic Cells in a Porcine Carotid Artery Model
Source: Int J Mol Sci. 2022 Mar 18;23(6):3310. doi: 10.3390/ijms23063310 (PMC8954945; doi:10.3390/ijms23063310)
Supplement: Supplementary file 1 [file ijms-23-03310-s001.zip]

Archive with 1 entries (1 files):
- Supplementary material IJMS 1601168_new with Suppl Fig 13.pdf
